# Supplementary material for: DNA tension-modulated translocation and loop extrusion by SMC complexes revealed by molecular dynamics simulations
Source: Nucleic Acids Res. 2022 Apr 26;50(9):4974–87. doi: 10.1093/nar/gkac268 (PMC9122525; doi:10.1093/nar/gkac268)
Supplement: gkac268_Supplemental_Files [file gkac268_supplemental_files.zip]

Archive with 4 entries (4 files):
- supplemental2.pdf
- Supplementary_Movie_1.mp4
- Supplementary_Movie_2.mp4
- Supplementary_Movie_3.mp4
